# Supplementary material for: Quantitative mapping of mercury and selenium in mushroom fruit bodies with laser ablation–inductively coupled plasma-mass spectrometry
Source: Anal Bioanal Chem. 2022 Aug 5;414(25):7517–30. doi: 10.1007/s00216-022-04240-y (PMC9482896; doi:10.1007/s00216-022-04240-y)
Supplement: Supplementary file 2 — Supplementary file2 Online Resource 2: Excel file, containing the Supplementary Table S3-S6. (XLSX 38.7 KB) [file 216_2022_4240_MOESM2_ESM.xlsx]

## Sheet: Table S3
Tab. S3. Samples of wild mushrooms with date and place of collection, and bulk Se and Hg concentrations (mean ± standard deviation), based on dry mass (dm). For concentrations in fresh material, concentrations should be divided by 10 ( = around 10% dry mass). Additionally listed are the amounts of fruitbody that would be tolerable or reccomended to eat, which are expressed as tolerable weekly lim…
Sample ID	Species	Origin	Collection date (dd.mm.yyyy)	Hg [µg g-1 dm]			Se [µg g-1 dm]			Molar ratio (Se:Hg)	TWI [kg of fresh mushroom], based on Hg	UWL [kg of fresh mushroom], based on Se	RDA [kg of fresh mushroom], based on Se
POR-025 cap context	Boletus aereus	Horní Stakory, Mladá Boleslav district, Czech Republic	2020-07-03	2.72867	±	0.0536126	31.7575	±	0.1	29.5625	0.952845	0.661262	0.0173188
POR-025 stipe	Boletus aereus	Horní Stakory, Mladá Boleslav district, Czech Republic	2020-07-03	2.68556	±	0.0917028	28.2311	±	0.676178	26.7017	0.968142	0.74386	0.0194821
POR-025 tubes	Boletus aereus	Horní Stakory, Mladá Boleslav district, Czech Republic	2020-07-03	4.53319	±	0.100809	38.5725	±	0.162552	21.6132	0.573548	0.544429	0.0142589
POR-026	Boletus aereus	Horní Stakory, Mladá Boleslav district, Czech Republic	2020-07-03	3.02073	±	0.0150347	20.854	±	0.49438	17.5357	0.860719	1.007	0.0263738
POR-031	Boletus pinophilus	Opolenec, Klatovy district, Bohemia, Czech Republic	2020-09-09	4.59093	±	0.0888408	32.2595	±	0.725417	17.8486	0.566334	0.650971	0.0170492
POR-067	Macrolepiota procera	Borluutpark, Sint-Denijs-Westrem, Belgium	2021-10-21	1.00416	±	0.0608516	2.57845	±	0.0423449	6.52232	2.58923	8.14443	0.213306
POR-070	Boletus edulis	Borluutpark, Sint-Denijs-Westrem, Belgium	2021-10-21	1.2991	±	0.0545843	17.1264	±	0.435295	33.4865	2.00138	1.22617	0.0321141
STM-394 cap context	Boletus edulis	Pichl, St. Barbara im Mürztal, Austria	2020-08-31	3.7384	±	0.112171	11.5591	±	0.190283	7.8539	0.695485	1.81675	0.0475815
STM-394 stipe	Boletus edulis	Pichl, St. Barbara im Mürztal, Austria	2020-08-31	3.76109	±	0.0570327	9.33831	±	0.0926257	6.30668	0.691289	2.2488	0.0588971
STM-394 tubes	Boletus edulis	Pichl, St. Barbara im Mürztal, Austria	2020-08-31	8.78451	±	0.521407	26.0858	±	0.877321	7.54282	0.295976	0.805034	0.0210842

## Sheet: Table S4
Tab. S4. Bulk Se and Hg concentrations and trueness in CRMs after acid digestion (mean ± standard deviation)
	Certified [µg g-1]			Measured [µg g-1]			Trueness [%]
Hg, DORM-4	0.412	±	0.036	0.442922	±	0.0118495	107.505	±	2.87609
Hg, TORT-3	0.292	±	0.022	0.297672	±	0.0151222	101.943	±	5.17885
Se, DORM-4	3.45	±	0.4	3.02709	±	0.0402891	87.7418	±	1.1678
Se, TORT-3	10.9	±	1	9.96699	±	0.67946	91.4403	±	6.23358

## Sheet: Table S5
Tab. S5. Concentrations of Hg, Se and Cu in standard solutions of 10% gelatin ("gelatin"), 4% gelatine + 1% chitosan ("chitosan") and 10% gelatine + 5 mmol L-1 L-cysteine ("L-cysteine"), after dissolution in a water bath at different temperatures and for different amounts of time.
Matrix	Settings			Concentration [µg g-1], mean of duplicates				Difference of duplicates [µg g-1]				Relative concentration [% of 10 minutes of respective matrix]
	Temperature [°C]	Duration [min]		Hg	Se	Cu		Hg	Se	Cu		Hg	Se	Cu
Gelatin	21	10		4.36366	22.0405	4.65443		0.139208	2.98196	0.314322		100	100	100
Gelatin	21	60		4.21196	22.4924	4.5745		0.296883	2.80735	0.140585		78.071	102.05	105.445
Gelatin	21	120		4.26385	21.5312	4.52427		0.771441	2.39498	0.00389657		79.0328	97.6893	104.287
Gelatin	35	60		4.81517	23.2736	4.7051		0.0872394	0.905401	0.148969		89.2518	105.594	108.456
Gelatin	35	120		4.95011	23.4586	4.58176		0.863378	1.02278	0.00713027		91.7531	106.434	105.613
Gelatin	55	60		4.30566	24.1197	4.55851		0.617431	0.966246	0.0495205		79.8078	109.434	105.077
Gelatin	55	120		4.4161	27.0849	4.79555		0.278805	5.5743	0.563066		81.8548	122.887	110.541
Chitosan	21	10		4.87081	21.5827	3.94397		0.087449	0.500579	0.397101		100	100	100
Chitosan	21	60		5.39504	22.3756	4.33827		0.617161	0.543767	0.193628		90.5703	103.674	99.1857
Chitosan	21	120		5.95674	23.1599	4.37389		0.209423	0.313097	0.000827928		100	107.308	100
Chitosan	35	60		5.23027	20.2271	4.40603		0.250676	0.965108	0.926241		87.8041	93.7191	100.735
Chitosan	35	120		6.98597	25.6827	5.90516		1.76382	1.97962	1.8357		117.278	118.997	135.009
Chitosan	55	60		5.55657	23.389	4.67881		0.679575	0.867417	0.60037		93.2821	108.37	106.971
Chitosan	55	120		5.0291	22.5272	4.62808		0.33045	2.11412	0.159516		84.4271	104.376	105.812
L-cysteine	21	10		4.88764	23.7169	4.75134		0.237624	1.01784	0.143947		100	100	100
L-cysteine	21	60		4.78732	23.4498	4.66343		0.197813	0.0816591	0.260259		97.9475	98.8739	118.242
L-cysteine	21	120		4.80778	22.5279	4.97477		0.423545	0.964918	0.717229		98.3662	94.987	126.136
L-cysteine	35	60		5.19431	26.0885	4.60152		0.252825	0.148415	0.0407364		106.275	110	116.672
L-cysteine	35	120		4.9732	25.7218	4.52606		0.130494	0.42329	0		101.751	108.454	114.759
L-cysteine	55	60		4.62735	24.1926	4.56661		0.409299	2.11619	0.214613		94.6746	102.006	115.787
L-cysteine	55	120		4.62818	23.8723	4.52969		0.117134	1.75315	0.221181		94.6915	100.655	114.851

## Sheet: Table S6
Tab. S6. Concentrations of Hg and Se in ablated thin sections of mushroom samples, and of individual regions of interest (ROIs), presented as mean ± combined total uncertainty (1s). Bulk concentrations (± standard deviation, SD) are given for comparison, based on wet mass (wm). Additionally listed are the "recovery" (area vs. bulk concentration) and the molar ratio (Se:Hg).
Sample ID	Species	Region of interest (ROI)	Area Hg [µg g-1]		1s Hg	Area Se [µg g-1]		1s Se	Bulk Hg [µg g-1 wm]		SD Hg	Bulk Se [µg g-1 wm]		SD Se	Recovery Hg [%]		1s Hg [%]	Recovery Se [%]		1s Se [%]	Molar ratio (Se:Hg)
POR-025	Boletus aereus	Tubes	3.05	±	0.02503	15.04	±	0.1198	0.453319	±	0.0100809	3.85725	±	0.0162552	672.815	±	5.5215	389.915	±	3.10584	12.5255
POR-025	Boletus aereus	Cap context + tubes	2.005	±	0.01507	10.47	±	0.07339	0.272867	±	0.00536126	3.17575	±	0.00118419	734.79	±	5.52283	329.686	±	2.31095	13.2641
POR-025	Boletus aereus	Cap context	1.513	±	0.01476	8.558	±	0.0793	0.272867	±	0.00536126	3.17575	±	0.00118419	554.482	±	5.40923	269.48	±	2.49705	14.3674
POR-025	Boletus aereus	Stipe, peripheral tissue	0.894	±	0.02273	6.048	±	0.09124	0.268556	±	0.00917028	2.82311	±	0.0676178	332.892	±	8.4638	214.232	±	3.2319	17.1838
POR-025	Boletus aereus	Stipe, context + peripheral tissue	0.2911	±	0.006068	2.258	±	0.03575	0.268556	±	0.00917028	2.82311	±	0.0676178	108.395	±	2.25949	79.9827	±	1.26633	19.7028
POR-025	Boletus aereus	Stipe context	0.1821	±	0.002824	1.564	±	0.02039	0.268556	±	0.00917028	2.82311	±	0.0676178	67.8072	±	1.05155	55.3999	±	0.722253	21.8159
POR-026	Boletus aereus	Cap, peripheral tissue, area 2	1.86	±	0.02957	5.478	±	0.1006	0.302073	±	0.00150347	2.0854	±	0.049438	615.745	±	9.78903	262.684	±	4.82402	7.48092
POR-026	Boletus aereus	Tubes	1.509	±	0.04355	6.888	±	0.2003	0.302073	±	0.00150347	2.0854	±	0.049438	499.548	±	14.4171	330.296	±	9.60488	11.5944
POR-026	Boletus aereus	Stipe, peripheral tissue	1.282	±	0.007339	7.089	±	0.04735	0.302073	±	0.00150347	2.0854	±	0.049438	424.401	±	2.42955	339.935	±	2.27055	14.0457
POR-026	Boletus aereus	Cap context, area 1 + tubes	1.28	±	0.01954	5.741	±	0.09634	0.302073	±	0.00150347	2.0854	±	0.049438	423.739	±	6.46864	275.295	±	4.61974	11.3926
POR-026	Boletus aereus	Cap context, area 1	0.9915	±	0.01697	4.439	±	0.09083	0.302073	±	0.00150347	2.0854	±	0.049438	328.232	±	5.61785	212.861	±	4.35552	11.372
POR-026	Boletus aereus	Cap, context + peripheral tissue, area 2	0.8394	±	0.0139	2.848	±	0.04581	0.302073	±	0.00150347	2.0854	±	0.049438	277.88	±	4.60154	136.569	±	2.1967	8.61821
POR-026	Boletus aereus	Cap context area 2	0.7378	±	0.006518	2.687	±	0.03884	0.302073	±	0.00150347	2.0854	±	0.049438	244.246	±	2.15776	128.848	±	1.86247	9.25071
POR-026	Boletus aereus	Stipe, context + peripheral tissue	0.6147	±	0.003811	3.711	±	0.02091	0.302073	±	0.00150347	2.0854	±	0.049438	203.494	±	1.26162	177.952	±	1.00269	15.3346
POR-026	Boletus aereus	Stipe context	0.5202	±	0.003673	3.231	±	0.02031	0.302073	±	0.00150347	2.0854	±	0.049438	172.21	±	1.21593	154.934	±	0.973914	15.7766
POR-031	Boletus pinophilus	Cap, peripheral tissue, area 2	4.454	±	0.05019	26.2	±	0.2426	0.459093	±	0.00888408	3.22595	±	0.0725417	970.174	±	10.9324	812.163	±	7.52026	14.9416
POR-031	Boletus pinophilus	Tubes	4.362	±	0.05283	14.25	±	0.1661	0.459093	±	0.00888408	3.22595	±	0.0725417	950.135	±	11.5075	441.73	±	5.14887	8.29803
POR-031	Boletus pinophilus	Stipe, peripheral tissue	2.861	±	0.04556	15.49	±	0.1533	0.459093	±	0.00888408	3.22595	±	0.0725417	623.186	±	9.92392	480.168	±	4.75209	13.7524
POR-031	Boletus pinophilus	Cap context, area 1 + tubes	1.108	±	0.0155	4.477	±	0.04681	0.459093	±	0.00888408	3.22595	±	0.0725417	241.346	±	3.37622	138.781	±	1.45104	10.2634
POR-031	Boletus pinophilus	Cap context + peripheral tissue, area 2	0.8228	±	0.01176	4.846	±	0.06734	0.459093	±	0.00888408	3.22595	±	0.0725417	179.223	±	2.56157	150.219	±	2.08745	14.9601
POR-031	Boletus pinophilus	Cap context, area 1	0.7554	±	0.007368	3.681	±	0.01731	0.459093	±	0.00888408	3.22595	±	0.0725417	164.542	±	1.6049	114.106	±	0.536586	12.3776
POR-031	Boletus pinophilus	Cap context, area 2	0.7464	±	0.005405	4.489	±	0.02711	0.459093	±	0.00888408	3.22595	±	0.0725417	162.582	±	1.17732	139.153	±	0.840372	15.2765
POR-031	Boletus pinophilus	Stipe, context + peripheral tissue	0.7318	±	0.007601	5.424	±	0.04258	0.459093	±	0.00888408	3.22595	±	0.0725417	159.401	±	1.65566	168.136	±	1.31992	18.8267
POR-031	Boletus pinophilus	Stipe context	0.6474	±	0.003647	5.41	±	0.03022	0.459093	±	0.00888408	3.22595	±	0.0725417	141.017	±	0.794393	167.702	±	0.936778	21.2261
POR-067	Macrolepiota procera	Cap, peripheral tissue	0.4492	±	0.004565	0.3899	±	0.01245	0.100416	±	0.00608516	0.257845	±	0.00423449	447.339	±	4.54609	151.215	±	4.82848	2.20475
POR-067	Macrolepiota procera	Lamellae	0.2737	±	0.003397	< 0.3		-	0.100416	±	0.00608516	0.257845	±	0.00423449	272.566	±	3.38293	-		-	-
POR-067	Macrolepiota procera	Cap, peripheral tissue + context + lamellae	0.2511	±	0.002202	< 0.3		-	0.100416	±	0.00608516	0.257845	±	0.00423449	250.06	±	2.19288	-		-	-
POR-067	Macrolepiota procera	Cap context	0.199	±	0.001017	< 0.3		-	0.100416	±	0.00608516	0.257845	±	0.00423449	198.176	±	1.01279	-		-	-
POR-067	Macrolepiota procera	Stipe, peripheral tissue	0.1695	±	0.003069	0.3888	±	0.01125	0.100416	±	0.00608516	0.257845	±	0.00423449	168.798	±	3.05629	150.788	±	4.36309	5.82643
POR-067	Macrolepiota procera	Stipe, context + peripheral tissue	0.09285	±	0.0008868	< 0.3		-	0.100416	±	0.00608516	0.257845	±	0.00423449	92.4654	±	0.883127	-		-	-
POR-067	Macrolepiota procera	Stipe context	0.07013	±	0.0003674	< 0.3		-	0.100416	±	0.00608516	0.257845	±	0.00423449	69.8395	±	0.365878	-		-	-
POR-070	Boletus edulis	Tubes edges	0.6309	±	0.005883	3.826	±	0.04205	0.12991	±	0.00545843	1.71264	±	0.0435295	485.643	±	4.52851	223.397	±	2.45527	15.4039
POR-070	Boletus edulis	Stipe, peripheral tissue	0.6051	±	0.01982	3.34	±	0.1903	0.12991	±	0.00545843	1.71264	±	0.0435295	465.783	±	15.2567	195.02	±	11.1115	14.0206
POR-070	Boletus edulis	Cap, peripheral tissue	0.4072	±	0.003325	4.036	±	0.04406	0.12991	±	0.00545843	1.71264	±	0.0435295	313.447	±	2.55946	235.659	±	2.57263	25.1762
POR-070	Boletus edulis	Tubes flesh + edges	0.3845	±	0.004286	2.179	±	0.02929	0.12991	±	0.00545843	1.71264	±	0.0435295	295.973	±	3.2992	127.23	±	1.71022	14.3948
POR-070	Boletus edulis	Cap, context + peripheral tissue + tubes + edges	0.2894	±	0.00202	1.941	±	0.01593	0.12991	±	0.00545843	1.71264	±	0.0435295	222.769	±	1.55492	113.334	±	0.930141	17.0362
POR-070	Boletus edulis	Stipe, context + peripheral tissue	0.24	±	0.007087	1.215	±	0.05298	0.12991	±	0.00545843	1.71264	±	0.0435295	184.743	±	5.4553	70.9429	±	3.09346	12.8591
POR-070	Boletus edulis	Cap, context + peripheral tissue	0.2377	±	0.001724	1.82	±	0.01868	0.12991	±	0.00545843	1.71264	±	0.0435295	182.972	±	1.32707	106.268	±	1.09071	19.4486
POR-070	Boletus edulis	Stipe context	0.19	±	0.003038	0.8994	±	0.03737	0.12991	±	0.00545843	1.71264	±	0.0435295	146.255	±	2.33854	52.5153	±	2.18201	12.0239
STM-394	Boletus edulis	Tubes edges	2.822	±	0.05701	3.874	±	0.07581	0.878451	±	0.0521407	2.60858	±	0.0877321	321.247	±	6.48984	148.51	±	2.90617	3.48697
STM-394	Boletus edulis	Stipe, peripheral tissue	2.59	±	0.09349	5.701	±	0.1849	0.376109	±	0.00570327	0.933831	±	0.00926257	688.63	±	24.8572	610.496	±	19.8002	5.5911
STM-394	Boletus edulis	Cap, peripheral tissue	2.547	±	0.04707	7.689	±	0.142	0.37384	±	0.0112171	1.15591	±	0.0190283	681.308	±	12.5909	665.189	±	12.2847	7.66808
STM-394	Boletus edulis	Stipe, context + peripheral tissue	1.16	±	0.04693	2.614	±	0.0975	0.376109	±	0.00570327	0.933831	±	0.00926257	308.421	±	12.4778	279.922	±	10.4409	5.72392
STM-394	Boletus edulis	Tubes flesh + edges	1.087	±	0.02539	1.718	±	0.0343	0.878451	±	0.0521407	2.60858	±	0.0877321	123.741	±	2.89032	65.8595	±	1.31489	4.01458
STM-394	Boletus edulis	Cap, context + peripheral tissue	0.7777	±	0.02218	2.556	±	0.0679	0.37384	±	0.0112171	1.15591	±	0.0190283	208.03	±	5.93302	221.124	±	5.87415	8.34824
STM-394	Boletus edulis	Cap context	0.6085	±	0.009238	2.113	±	0.04261	0.37384	±	0.0112171	1.15591	±	0.0190283	162.77	±	2.47111	182.799	±	3.68627	8.82033
STM-394	Boletus edulis	Stipe context	0.5717	±	0.01597	1.429	±	0.03212	0.376109	±	0.00570327	0.933831	±	0.00926257	152.004	±	4.24611	153.025	±	3.43959	6.34907
STM-394	Boletus edulis	Tubes flesh	0.4248	±	0.005574	0.9046	±	0.01741	0.878451	±	0.0521407	2.60858	±	0.0877321	48.3579	±	0.634526	34.6778	±	0.667412	5.40901
